# Supplementary material for: Variation in stable carbon (δ 13C) and nitrogen (δ15N) isotope compositions along antlers of Qamanirjuaq caribou (Rangifer tarandus groenlandicus)
Source: Ecol Evol. 2024 Mar 18;14(3):e11006. doi: 10.1002/ece3.11006 (PMC10945312; doi:10.1002/ece3.11006)
Supplement: Supplementary file 2 — Appendix S2 [file ECE3-14-e11006-s001.zip]

Archive with 1 entries (1 files):
- ece311006-sup-0001-Supinfo2.R
