# Supplementary material for: Variation in stable carbon (δ 13C) and nitrogen (δ15N) isotope compositions along antlers of Qamanirjuaq caribou (Rangifer tarandus groenlandicus)
Source: Ecol Evol. 2024 Mar 18;14(3):e11006. doi: 10.1002/ece3.11006 (PMC10945312; doi:10.1002/ece3.11006)
Supplement: Supplementary file 2 — Appendix S2 [file ECE3-14-e11006-s001.zip › ece311006-sup-0001-Supinfo2.R]

  library("MixSIAR")
  library("rjags")
  
  setwd("C:/Users/matt_/OneDrive/Desktop/School/PhD/Lab results/workbook")
  
  mix <- load_mix_data(filename="AntlerData4.csv",
                            iso_names=c("d13C","d15N"),
                            factors=NULL,
                            fac_random=NULL,
                            fac_nested=NULL,
                            cont_effects= NULL)
  
  
  # load source data
  source <- load_source_data(filename="Source.csv",
                                      source_factors=NULL,
                                      conc_dep=TRUE,
                                      data_type="raw",
                                      mix)
  # load TEF data
  discr <- load_discr_data(filename="AntlerTEF.csv", mix)
    
  # isospace plot
  plot_data(filename="isospace_plot", plot_save_pdf = TRUE, plot_save_png = FALSE, mix,source,discr)
   
  #Priors
  kw.alpha <- c(0.01,0.07,0.51,0.12,0.28)
   
  # Define model structure and write JAGS model file
  model_filename <-"MixSIAR_model_test.txt"
  resid_err <- FALSE
  process_err <- TRUE
  write_JAGS_model(model_filename, resid_err, process_err, mix, source)
    
    # Run the JAGS model
    # "short" MCMC length is plenty long for all models to converge
  jags.mod <- run_model(run="normal", mix, source, discr, model_filename, alpha.prior=1)
    
  # Process diagnostics, summary stats, and posterior plots
  # output_JAGS(jags.mod[[mod]], mix[[mod]], source[[mod]])
  output_JAGS(jags.mod, mix, source, output_options=list(
      summary_save = TRUE,                 # Save the summary statistics as a txt file?
      summary_name = "summary_statistics",    # If yes, specify the base file name (.txt will be appended later)
      sup_post = TRUE,                       # Suppress posterior density plot output in R?
      plot_post_save_pdf = TRUE,              # Save posterior density plots as pdfs?
      plot_post_name = "posterior_density",   # If yes, specify the base file name(s) (.pdf/.png will be appended later)
      sup_pairs = FALSE,                      # Suppress pairs plot output in R?
      plot_pairs_save_pdf = TRUE,             # Save pairs plot as pdf?
      plot_pairs_name = "pairs_plot",         # If yes, specify the base file name (.pdf/.png will be appended later)
      sup_xy = TRUE,                         # Suppress xy/trace plot output in R?
      plot_xy_save_pdf = TRUE,                # Save xy/trace plot as pdf?
      plot_xy_name = "xy_plot",               # If yes, specify the base file name (.pdf/.png will be appended later)
      gelman = TRUE,                          # Calculate Gelman-Rubin diagnostic test?
      heidel = FALSE,                          # Calculate Heidelberg-Welch diagnostic test?
      geweke = TRUE,                          # Calculate Geweke diagnostic test?
      diag_save = TRUE,                       # Save the diagnostics as a txt file?
      diag_name = "diagnostics",              # If yes, specify the base file name (.txt will be appended later)
      indiv_effect = FALSE,                   # Is Individual a random effect in the model? (already specified)
      plot_post_save_png = TRUE,             # Save posterior density plots as pngs?
      plot_pairs_save_png = TRUE,            # Save pairs plot as png?
      plot_xy_save_png = TRUE,
      diag_save_ggmcmc = FALSE))
    graphics.off()
    
  # Comment the next line if the loop was removed for testing purposes  
  
  
  # Save all results
  save.image("AntlerTest.RData")
